# Supplementary material for: Bioassay-guided isolation, identification of compounds from Origanum rotundifolium and investigation of their antiproliferative and antioxidant activities
Source: Pharm Biol. 2017 Apr 21;55(1):1646–53. doi: 10.1080/13880209.2017.1310906 (PMC7012012; doi:10.1080/13880209.2017.1310906)
Supplement: Ramazan_Erenler_et_al_supplemental_content.zip [file IPHB_A_1310906_SM2031.zip]

Archive with 1 entries (1 files):
- Ramazan Erenler et al supplemental content.doc
